# Supplementary material for: Tunable phenotypic variability through an autoregulatory alternative sigma factor circuit
Source: Mol Syst Biol. 2021 Jul 19;17(7):e9832. doi: 10.15252/msb.20209832 (PMC8287880; doi:10.15252/msb.20209832)
Supplement: Supplementary file 4 — Movie EV2 [file MSB-17-e9832-s004.zip]

Archive with 2 entries (2 files):
- MSB-20-9832-MovieEV2.avi
- MSB-20-9832-MovieEV2.rtf
